# Supplementary material for: Numerical Simulation of NH3(CH2)2NH3MnCl4 Based Pb-Free Perovskite Solar Cells Via SCAPS-1D
Source: Nanomaterials (Basel). 2022 Sep 28;12(19):3407. doi: 10.3390/nano12193407 (PMC9565589; doi:10.3390/nano12193407)
Supplement: Supplementary file 1 [file nanomaterials-12-03407-s001.zip]

Archive with 1 entries (1 files):
- nanomaterials-1927726-supplementary.pdf
